# Supplementary material for: Low-Intensity Sonoporation-Induced Intracellular Signalling of Pancreatic Cancer Cells, Fibroblasts and Endothelial Cells
Source: Pharmaceutics. 2020 Nov 6;12(11):1058. doi: 10.3390/pharmaceutics12111058 (PMC7694645; doi:10.3390/pharmaceutics12111058)
Supplement: Supplementary file 1 [file pharmaceutics-12-01058-s001.zip]

Archive with 1 entries (1 files):
- pharmaceutics-966756-supplementary.docx
